# Supplementary material for: A FN-MdV pathway and its role in cerebellar multimodular control of sensorimotor behavior
Source: Nat Commun. 2020 Nov 27;11:6050. doi: 10.1038/s41467-020-19960-x (PMC7695696; doi:10.1038/s41467-020-19960-x)
Supplement: Supplementary file 4 — Source Data [file 41467_2020_19960_MOESM4_ESM.xlsx]

## Sheet: Fig.1
Fig. 1f, example cell No. 167			Fig. 1g, facilitation cells exhibiting positive trial-by-trial correlation
x	y		Cell No. 167		Cell No. 166		Cell No. 62		Cell No. 10		Cell No. 26		Cell No. 3		Cell No. 164		Cell No. 159		Cell No. 160		Cell No. 24
107.92	79.0654		x	y	x	y	x	y	x	y	x	y	x	y	x	y	x	y	x	y	x	y
158.293	54.23		107.92	79.0654	93.04	79.0654	21.5733	9.36186	73.8933	39.876	60.9733	70.2867	78.64	40.9496	12.3067	25.9428	38.48	10.9077	44.04	25.9428	28.1867	51.4204
121.853	88.6452		158.293	54.23	95.8667	54.23	36.1867	5.88732	75.0667	29.0856	52.4533	57.067	102.84	48.078	0.2	19.7885	34.4	18.7156	-23.7333	19.7885	10.6	23.4735
209.053	64.383		121.853	88.6452	82.1333	88.6452	67	11.9259	145.987	55.6271	40.8667	62.9192	65.1733	38.4061	15.2933	5.5638	38.56	26.4354	101.227	5.5638	26.12	38.0441
85.2133	55.7406		209.053	64.383	113.387	64.383	4.34667	10.9595	81.8	39.0618	37.7067	67.9405	69.76	35.5321	-2.38667	58.9722	57.1333	85.4032	61.84	58.9722	37.8933	26.4362
142.307	44.9821		85.2133	55.7406	115.293	55.7406	68.2	11.9923	92.7867	14.5343	26.56	31.0989	80.56	49.7559	86	79.2341	25.8533	64.8667	-0.96	79.2341	37.8	46.8814
168.507	35.2966		142.307	44.9821	135.413	44.9821	66.4533	15.1387	121.96	55.8675	58.5867	65.0192	70.04	7.30845	86.2	87.0921	73.6533	76.515	69.6667	87.0921	19.96	44.031
130.48	88.2795		168.507	35.2966	128.493	35.2966	139.853	11.3721	105.613	41.1597	39.2533	10.3625	57.8	36.434	-17.1333	66.0052	95.76	66.81	137.187	66.0052	18.0933	33.9568
160.027	64.9455		130.48	88.2795	114.68	88.2795	63.3333	8.96641	82.08	29.8033	26.36	66.7112	66.2	14.8911	25.0533	63.3959	54.5067	85.8994	138.173	63.3959	13	21.8606
174.853	79.6044		160.027	64.9455	98.64	64.9455	121.053	9.8644	103.333	47.5551	40.8	43.9356	83.08	11.4629	57.3467	12.665	22.8533	31.8633	58.9067	12.665	22.5067	46.4684
179.267	88.8843		174.853	79.6044	91.9067	79.6044	67.3467	9.18683	129.387	48.346	43.68	43.614	112.16	9.02823	20.72	59.7812	16.8667	27.9907	35.08	59.7812	25.8	49.6168
135.173	46.1779		179.267	88.8843	100.32	88.8843	55.1867	11.1353	124.933	16.62	22.6133	44.3213	70.7067	59.3104	27.76	19.8138	32.6533	6.16091	121.52	19.8138	-11.2	52.4135
62.2667	51.059		135.173	46.1779	82.4133	46.1779	36.7867	9.04152	84.2267	25.1821	55.3733	29.695	120.68	48.1251	72.7067	65.5653	47.8	24.4444	79.88	65.5653	44.96	65.1831
75.3867	21.638		62.2667	51.059	64.8	51.059	120.747	14.0513	68.8533	5.98872	40.5867	77.3351	147.68	62.6669	12.1733	5.91025	15.4133	17.5273	40.76	5.91025	33.2	39.8105
166.867	80.7152		75.3867	21.638	54.3067	21.638	-16.56	8.65096	150.187	56.6048	68.7867	86.8272	113.08	51.887	40.7467	11.5969	75	70.9633	64.4933	11.5969	9.6	45.8441
140.52	86.3034		166.867	80.7152	87.28	80.7152	22.3467	7.00576	100.667	51.1838	55.4	72.8906	74.8	33.4831	12.6933	48.8029	70.32	75.5083	60.9067	48.8029	6	32.8516
122.28	54.0869		140.52	86.3034	91.6533	86.3034	33.3333	6.70123	13.7733	7.50137	71.5733	65.4793	21.64	7.40385	39.8667	79.2434	32.9867	37.8394	167.667	79.2434	27.08	57.9474
97.1733	20.3906		122.28	54.0869	80.7867	54.0869	56.4267	8.92172	76.7333	15.7243	50.2	64.239	74.92	33.1111	71.5867	48.4382	24.4267	14.4634	199.893	48.4382	47.0667	26.1698
156.68	93.6716		97.1733	20.3906	40.1333	20.3906	78.48	11.5266	63.7867	33.9384	52.9467	74.2982	193	57.0903	12.0667	67.3418	23.12	31.6406	68.96	67.3418	60.2933	75.4268
0	19.8993		156.68	93.6716	90.64	93.6716	75.9333	9.02721	70.1067	31.5552	60.5067	84.8632	106.84	44.8327	61.3467	48.3187	58.7467	11.6098	41.6933	48.3187	1.25333	21.4295
167.293	60.0102		-0.0133333	19.8993	40.3067	19.8993	113.56	11.8067	64.9067	5.73694	44.36	42.2312	99.76	47.3165	60	61.4659	12.28	6.91854	169.573	61.4659	4.65333	57.5614
7.90667	5.54056		167.293	60.0102	146.947	60.0102	125.427	12.7833	Linear regression: y = 0.37x - 1.25		14.1733	62.1914	70.12	30.7758	65.84	89.6003	24.88	31.0737	90.2667	89.6003	58.0533	39.1631
112.573	57.0608		7.90667	5.54056	20.7067	5.54056	107.373	11.7171			38.9333	62.7989	52.92	62.5353	22.56	71.686	21.7867	75.2717	178.413	71.686	23.5467	66.4975
35.8667	8.05525		112.573	57.0608	103.24	57.0608	81.8933	14.6444	P = 7.05e-04		39.6667	48.5835	74.52	54.4363	42.8	51.4346	20.56	76.3287	164.48	51.4346	11.1333	12.3411
110.133	17.1588		35.8667	8.05525	14.9333	8.05525	67.7333	5.29429			53.7067	89.2719	86.52	49.6301	51.0933	40.1244	13.0667	64.8167	159.347	40.1244	28.4	41.7021
47.8667	13.1825		110.133	17.1588	40.88	17.1588	81.9067	12.3309			23.0133	34.4923	119.36	42.6997	20.96	73.7135	Linear regression: y = 0.53x + 22.61		95.5467	73.7135	25.7067	28.5463
82.4667	11.7004		47.8667	13.1825	28.7067	13.1825	217.627	10.6481			67.16	73.8852	89.56	5.967	42.3333	63.7734			229.68	63.7734	45.16	37.2866
185.933	83.5265		82.4667	11.7004	57.4	11.7004	121.067	10.2439			31.8667	35.0342	75.76	45.6627	49.2	67.0889	P = 0.034		208.227	67.0889	32.44	44.2491
121.667	43.0322		185.933	83.5265	71.44	83.5265	186.613	19.7592			70.56	59.9655	29.72	11.0479	31.96	6.29647			25.2533	6.29647	40.4	40.8004
160.907	68.2255		121.667	43.0322	96.6533	43.0322	141.76	16.5415			62.52	13.8545	163.56	43.0875	46	60.9402			52.8267	60.9402	14.64	47.3041
206.053	91.9271		160.907	68.2255	110.667	68.2255	82.0133	13.623			22.2	60.6034	88.32	40.976	41.24	72.2998			43.9067	72.2998	20.24	62.5183
41.0533	10.7703		206.053	91.9271	105.653	91.9271	19.4	11.5008			53	46.6776	72.16	52.4711	54.4	89.4756			179.2	89.4756	26.0533	48.1032
159.307	59.5607		41.0533	10.7703	61.4	10.7703	61	11.4544			33.0533	8.84559	77.12	28.0793	40.4	70.282			79.8	70.282	36.76	50.2429
40.7867	28.996		159.307	59.5607	97.0133	59.5607	152.68	18.7211			13.64	7.29908	98.04	55.1537	76	82.3622			101.4	82.3622	43.3867	31.0837
Linear regression: y = 0.38x + 6.22			40.7867	28.996	73.5467	28.996	141.787	13.2278			22.7467	37.9413	88.76	46.2948	23.64	33.0044			25.6	33.0044	35.9867	57.4629
			Linear regression: y = 0.38x + 6.22		Linear regression: y = 0.56x + 5.26		Linear regression: y = 0.036x + 8.33				-2.2	29.2513	42.04	25.2966	41.56	9.61825			99.9867	9.61825	45.84	18.1523
P = 2.74e-07											76.2	60.7546	60.16	24.7879	10	16.7882			42.64	16.7882	46	67.3259
			P = 2.74e-07		P = 4.39e-05		P = 3.24e-04				-66.2933	39.7611	82.48	35.2339	25.6	46.9053			46.1467	46.9053	26.84	66.1887
Fig. 1h, example cell No. 129											33.0133	22.8796	Linear regression: y = 0.26x + 19.03		58	39.624			30.6133	39.624	13.0933	25.8848
											51.68	11.3304			Linear regression: y = 0.39x + 35.81				Linear regression: y = 0.14x + 37.40		25.52	27.8581
x	y										51.1333	64.6534	P = 0.0072								37.2	15.5912
168.707	27.0972										37.3467	49.2911			P = 0.021				P = 0.036		64.9733	46.68
136.04	56.3979										36.4133	37.687									27.2	34.283
114.267	41.7893										30.8133	18.186									29.8	61.6011
153.307	57.0551										53.1067	50.3308									6.14667	54.0447
130.28	18.16										52.68	42.7193									67.24	55.7938
132.067	29.3541										72.7067	73.6021									32	27.3145
165.2	26.3264										4.57333	55.9082									18.6	35.0806
124.96	36.856										68.9467	43.9371									28.8	32.2034
72.3733	79.9361										12.6	23.6369									23.4	42.3589
158.347	35.3528										34.9733	57.2651									-0.8	7.07214
122.853	10.8074										16.4933	7.14164									15	26.2182
70.7067	26.3766										25.6	23.2771									39.6933	41.3284
153.2	41.0358										47.6133	21.7566									12	22.9378
8.10667	59.3876										29.4667	27.0646									39.4	74.0006
122.067	35.1337										Linear regression: y = 0.36x + 32.88										45.88	38.3944
9.04	53.1687																				42.24	37.1362
94.04	65.5552										P = 0.0038										Linear regression: y = 0.26x + 34.08
98.0533	76.2845
124.88	46.9068																				P = 0.044
166.707	10.4309
165.867	6.19812													Fig. 1k, onset timing of facilitation cells				Fig. 1l, peak timing of facilitation cells
51.5067	72.6483		Fig. 1i, facilitation cells exhibiting negative trial-by-trial correlation
72.76	74.6201		Cell No. 129		Cell No. 130		Cell No. 145		Cell No.128		Cell No. 99			Cell No.	x	y		Cell No.	x	y
72.1067	83.2071		x	y	x	y	x	y	x	y	x	y		1	50	177		1	90	217
120.453	18.6167		168.707	27.0972	142.2	27.0972	34.16	81.7553	240.8	27.0972	66.04	7.36075		3	180	191		3	250	244
174.093	12.3673		136.04	56.3979	178.467	56.3979	63.1067	80.8226	199.253	56.3979	12.8933	51.9679		6	140	165		6	180	240
164.467	51.7186		114.267	41.7893	61.0533	41.7893	22.2933	79.7513	199.227	41.7893	21	27.2405		7	150	180		7	250	224
177	35.8976		153.307	57.0551	155.76	57.0551	37.84	72.8583	213.56	57.0551	65.6933	30.7295		10	90	216		10	250	244
80.56	61.01		130.28	18.16	176.733	18.16	38.2	67.8045	174.067	18.16	18	8.91369		11	180	208		11	250	247
132.2	68.4442		132.067	29.3541	165.64	29.3541	44.6	81.4201	156.333	29.3541	101.12	12.641		12	90	183		12	130	225
171.72	17.9735		165.2	26.3264	147.28	26.3264	60.8933	58.2844	192.88	26.3264	44.3067	20.2155		16	70	188		16	250	246
190.48	12.322		124.96	36.856	142.32	36.856	41.8533	38.4156	141.187	36.856	115.6	26.4891		17	60	188		17	120	245
105.12	70.2868		72.3733	79.9361	97.8267	79.9361	86	32.9188	116.2	79.9361	18.2533	32.7449		18	80	191		18	250	248
142.76	89.2992		158.347	35.3528	204.267	35.3528	68.1067	41.3972	211.093	35.3528	28.1467	13.8632		22	90	166		22	250	242
194.653	14.9048		122.853	10.8074	136.693	10.8074	20.24	71.8021	138.267	10.8074	14.76	20.4162		23	30	150		23	160	233
161.52	20.6413		70.7067	26.3766	63.9067	26.3766	5.64	79.6582	102.187	26.3766	9.44	49.2056		24	130	164		24	250	238
58.7067	82.4713		153.2	41.0358	180.107	41.0358	18	73.248	241.107	41.0358	99.3467	18.6869		25	190	155		25	250	235
151.907	71.6788		8.10667	59.3876	37.0133	59.3876	39.56	86.3866	69.44	59.3876	76.5467	13.3448		26	110	161		26	250	245
Linear regression: y = -0.27x + 77.06			122.067	35.1337	98.5333	35.1337	52	13.777	201.72	35.1337	47.28	22.121		27	130	203		27	250	235
			9.04	53.1687	22.9067	53.1687	34.6	5.37486	14.1733	53.1687	44.0533	27.5261		30	110	195		30	250	231
P = 0.00030			94.04	65.5552	30.3867	51.1596	36.2667	61.1529	82.7467	51.1596	84	33.2841		31	70	196		31	250	230
			98.0533	76.2845	39.64	65.5552	50.9067	94.6577	134.48	65.5552	12.48	60.2519		32	90	186		32	250	232
			124.88	46.9068	104	76.2845	30	79.6132	169.36	76.2845	36.2	53.255		35	170	172		35	250	210
			166.707	10.4309	216.04	46.9068	75.76	9.29833	224.333	46.9068	94.32	31.4117		36	80	199		36	250	244
			165.867	6.19812	141.92	10.4309	49.44	27.6594	146.28	10.4309	86.0933	6.08796		38	110	172		38	200	244
			51.5067	72.6483	206.253	6.19812	22	48.7678	195.173	6.19812	62.64	21.775		39	120	201		39	230	235
			72.76	74.6201	19.84	72.6483	11.88	67.8008	68.3333	72.6483	16.24	56.3329		40	110	176		40	110	238
			72.1067	83.2071	101.76	74.6201	53.5467	71.7914	153.907	74.6201	28.4	43.9316		41	130	197		41	180	248
			120.453	18.6167	64.7733	83.2071	56.6	56.5204	77.52	83.2071	90	18.6981		43	60	165		43	250	249
			174.093	12.3673	68.36	18.6167	65.9467	43.8223	195.24	18.6167	31.4	5.21093		44	110	173		44	250	248
			164.467	51.7186	91.4133	12.3673	Linear regression: y = -0.54x + 81.89		200.88	12.3673	37.3067	5.34896		47	150	156		47	240	236
			177	35.8976	191.76	51.7186			273.933	51.7186	Linear regression: y = -0.20x + 36.83			48	50	148		48	240	244
			80.56	61.01	164	35.8976	P = 0.028		190.387	35.8976				49	120	182		49	190	248
			132.2	68.4442	104.147	61.01			132.2	61.01	P = 0.037			52	10	161		52	250	225
			171.72	17.9735	141.347	68.4442			195.24	68.4442				53	100	189		53	170	245
			190.48	12.322	211.36	17.9735			181.667	17.9735				60	170	173		60	240	223
			105.12	70.2868	168	12.322			222.627	12.322				62	150	173		62	250	223
			142.76	89.2992	112.96	70.2868			118.827	70.2868				66	170	152		66	250	222
			194.653	14.9048	171.16	89.2992			174.853	89.2992				69	130	166		69	250	226
			161.52	20.6413	211	14.9048			109.92	14.9048				70	130	166		70	250	226
			58.7067	82.4713	207.133	20.6413			194.827	20.6413				71	190	166		71	250	226
			151.907	71.6788	24.1067	82.4713			89.7733	82.4713				72	170	166		72	240	226
			Linear regression: y = -0.27x + 77.06		158	71.6788			172.587	71.6788				76	150	194		76	250	225
					Linear regression: y = -0.17x + 66.43				Linear regression: y = -0.15x + 68.91					79	130	194		79	170	225
			P = 0.00030											83	120	176		83	250	228
					P = 0.0079				P = 0.034					85	40	176		85	250	228
														88	150	155		88	250	222
														96	100	164		96	250	214
														97	100	164		97	170	214
														99	130	164		99	200	214
														104	180	162		104	190	234
														105	170	162		105	180	234
														108	110	169		108	250	220
														109	240	169		109	240	220
														110	150	169		110	250	220
														111	140	169		111	240	220
														112	130	169		112	250	220
														113	140	169		113	190	220
														114	140	169		114	210	220
														116	110	194		116	200	245
														117	200	194		117	250	243
														120	160	172		120	250	247
														121	170	172		121	250	247
														123	110	181		123	190	248
														124	120	181		124	160	248
														125	110	181		125	180	248
														127	140	181		127	190	248
														128	100	181		128	200	248
														129	90	181		129	230	248
														130	90	181		130	170	248
														139	200	160		139	220	239
														141	60	160		141	190	239
														143	80	160		143	100	239
														145	150	155		145	200	242
														150	90	167		150	250	233
														153	130	167		153	250	233
														159	160	170		159	250	234
														160	160	157		160	240	236
														162	210	157		162	250	236
														163	200	157		163	250	236
														166	120	169		166	250	243
														167	60	169		167	250	243
														168	220	169		168	250	243
														19	70	166		19	250	220
														55	90	166		55	90	212
														77	110	194		77	150	225
														86	130	176		86	160	228
														148	90	167		148	250	233
														164	160	157		164	200	236
														Mean	124.186	173.86		Mean	218.953	234.105
														SD	45.4122	14.3118		SD	43.6302	10.9448
														Paired t-test	P = 1.05e-14			Paired t-test	P = 0.0024

## Sheet: Fig.3
Fig. 3e, example PC No. 2			Fig. 3f, PCs with SS suppression exhibiting trial-by-trial correlation
x	y		PC No. 2		PC No. 4		PC No. 51		PC No. 10		PC No. 23		PC No. 13		PC No. 1		PC No. 30
53.0533	74.7786		x	y	x	y	x	y	x	y	x	y	x	y	x	y	x	y
76.5867	87.6525		53.0533	74.7786	156.153	31.8732	23.6533	39.5681	72.6933	15.1357	61.9533	15.4974	2.24667	23.5532	21.8867	54.3265	24.9267	90.9018
66.4667	88.231		76.5867	87.6525	114.42	33.4318	35.4933	19.368	67.98	24.17	63.7667	11.2759	7.30667	30.9801	48.7533	60.4229	17.1733	81.5759
51.7733	60.625		66.4667	88.231	100.227	5.95979	31.5	70.2335	71.5	24.5496	72.3467	12.8419	38.8267	84.7111	34.0133	51.7193	40.4533	41.0111
52.14	37.4796		51.7733	60.625	46.5533	23.3546	10.24	10.415	54.98	17.0989	3.90667	7.70847	61.0667	71.4146	17.3067	20.3517	30.16	94.702
92.32	66.993		52.14	37.4796	74.3667	17.2144	25.9533	45.7915	53.3933	9.60393	13.2733	7.84974	61.08	79.3777	63.6067	93.3927	30.5867	16.9055
62.24	84.272		92.32	66.993	31.72	26.1087	44.8067	10.6692	29.32	6.23574	24.9133	17.2193	69.9467	66.1433	18.1133	66.8322	20.72	28.5559
59.1667	92.932		62.24	84.272	60.8467	15.2073	15.2733	22.8027	63.6533	11.1267	44.7533	27.6551	75.8267	79.8251	4.78	69.0532	29.1	23.6062
42.9267	33.3016		59.1667	92.932	73.66	10.9877	26.6733	79.608	59.24	14.5285	92.5867	24.702	45.8467	70.5747	0.333333	85.6254	23.8933	59.6102
56.3933	65.7596		42.9267	33.3016	47.6733	7.31499	19.0533	45.2957	57.7267	15.7075	52.22	10.6081	66.02	51.2688	55.84	75.5965	41.2733	31.0364
35.02	10.9389		56.3933	65.7596	58.5067	36.9865	22.06	13.2506	63.3133	36.9309	98.08	14.3156	40.2867	15.561	23.8267	84.5586	32.1067	49.7326
46.12	47.1662		35.02	10.9389	8.67333	12.9089	30.04	10.8696	74.2933	31.3337	75.7533	8.42532	76.1333	44.3635	56.9733	38.5588	41.2467	76.6503
22.1067	23.3972		46.12	47.1662	48.1867	27.8252	12.3133	5.38833	95.66	17.8	80.14	24.3691	64.66	81.4259	-11.8733	42.4832	22.8467	41.3049
58.0867	63.2136		22.1067	23.3972	81.5667	6.19859	10.3	9.20781	82.1933	20.208	98.2867	20.8565	51.1	48.0563	25.6667	10.8975	3.91333	9.73852
26.4733	11.1932		58.0867	63.2136	-2.89333	10.9848	2.7	13.137	71.4467	48.1797	76.48	31.846	68.5733	40.6863	49.36	89.658	49.12	75.3876
8.7	10.942		26.4733	11.1932	-13.98	16.2237	24.46	65.1284	84.0667	16.8553	20.8133	6.98208	7.50667	8.70353	84.44	89.6012	33.2933	17.3851
52.5133	36.3689		8.7	10.942	51.2533	9.60599	20.0267	16.4224	67.3933	10.314	96.04	27.2562	34.42	16.6195	38.3933	88.9809	55.5133	59.842
3.12	5.57004		52.5133	36.3689	29.42	21.7062	11.8	55.2361	41.6	53.6189	93.6733	19.2611	29.7333	16.0442	70.4267	88.7259	45.5133	85.7852
63.5867	49.4221		3.12	5.57004	11.4133	6.02121	18.9467	83.1303	52.84	7.75501	101.513	21.7937	24.76	50.3787	63.4133	93.1085	15.54	24.8015
62.5933	27.6541		63.5867	49.4221	91.6067	22.2901	-0.18	5.3482	70.24	35.6641	90.2333	27.7177	24.3933	68.3686	60.3533	93.5235	39.52	63.0239
26.98	28.0431		62.5933	27.6541	127.347	64.3062	2.5	8.56809	55.6667	10.6638	105.227	27.2269	33.3333	10.2149	64.44	80.3488	29.0867	87.3863
37.98	59.0931		26.98	28.0431	167.773	79.791	42.62	59.2723	62.14	25.4182	83.6333	16.9121	8.25333	69.6171	28.28	48.1309	-1.94	16.1812
34.5133	18.6784		37.98	59.0931	Linear regression: y = 0.24x + 7.24		24.88	15.4583	74.0867	24.2094	98.2133	12.0227	16.1067	60.7098	Linear regression: y = 0.47x + 49.72		15.9933	9.94107
65.5267	50.9885		34.5133	18.6784			10.8	9.61643	47.7333	13.6546	119.167	14.0461	25.9533	62.5113			19.78	60.79
62.2733	29.3582		65.5267	50.9885	P = 0.0020		14.88	10.9497	64.3467	28.7988	65.9667	17.1968	35.48	34.3803	P = 0.028		45.44	58.2531
35.7067	63.5517		62.2733	29.3582			32.0733	27.3062	53.5333	8.51371	81.2467	6.10649	-2.09333	53.1396			21.5533	74.3826
38.72	57.3817		35.7067	63.5517			33.8867	22.535	65.38	32.9984	111.18	26.6938	-1.61333	64.1288			17.64	54.9157
42.94	75.725		38.72	57.3817			17.1533	20.1596	65.48	34.2786	67.7733	11.4817	43.74	58.4199			Linear regression: y = 0.79x + 28.71
53.54	44.302		42.94	75.725			43.9	83.2948	58.04	5.12307	68.5133	22.6244	27.08	46.2389
20.3	12.1432		53.54	44.302			24.4067	56.7354	81.1267	45.6345	72.2067	21.7231	29.9933	61.1344			P = 0.045
49.9333	51.8477		20.3	12.1432			45.1533	24.1962	82.3467	56.9472	Linear regression: y = 0.12x + 9.18		-0.00666667	16.7639
48.88	53.4572		49.9333	51.8477			33.84	54.7394	81.1133	26.8791			34.3267	73.8933
47.1133	48.8822		48.88	53.4572			33.24	14.8957	48.3267	28.011	P = 0.013		17.1867	25.6654
66.7267	59.737		47.1133	48.8822			10.74	6.03179	0.193333	12.0441			48.28	74.9852
41.4867	83.8949		66.7267	59.737			42.6267	74.1201	69.0467	33.5838			50.8933	50.7743
30.2933	21.7058		41.4867	83.8949			Linear regression: y = 0.90x + 11.57		20	6.80207			24.3267	20.8176
Linear regression: y = 0.89x + 6.30			30.2933	21.7058					70.1267	56.3327			Linear regression: y = 0.39x + 35.74
			Linear regression: y = 0.89x + 6.30				P = 0.0094		-0.253333	13.1426
P = 1.24e-05									81.08	64.7378			P = 0.022
			P = 1.24e-05						Linear regression: y = 0.31x + 5.72
									P = 0.010
Fig. 3h, timing (ms) of SS suppression PCs
Cell No.	SSs onset	CR onset	SSs trough	CR peak
1	90	149	100	227
2	150	148	230	236
4	150	178	180	203
7	140	144	140	232
10	90	169	130	231
11	100	169	160	231
13	100	168	180	239
23	90	146	190	203
25	150	153	150	185
26	110	153	140	185
29	150	167	190	240
30	180	179	220	244
36	200	201	210	230
37	170	201	230	244
41	130	191	130	239
43	80	196	100	243
44	40	196	140	243
45	150	134	170	228
47	70	198	80	244
50	170	198	250	244
51	80	191	100	245
56	170	194	250	244
58	210	201	250	242
Mean	129.13	174.957	170.435	230.522
SD	44.9154	22.2659	52.5252	18.4708
Paired t-test	P = 0.00013		P = 1.94e-05

## Sheet: Fig.4
Fig. 4b, comparison of Cpxcs and behavior timing (ms)										Fig. 4d, Cpxcs latency (ms)				Fig. 4g, CR peak amplitude
CpxCS (SSS)			CpxCS (SSF)			CpxCS (SSN)				PC No.	Early trials	Late trials		PC No.	No CpxCS trials	CpxCS trials
PC No.	CpxCS latency	CR onset	PC No.	CpxCS latency	CR onset	PC No.	CpxCS latency	CR onset		27	190	110		2	36.6351	60.064
2	121	96	4	96	120	11	114	141		46	140	100		5	37.8268	42.7787
5	106	73	7	126	110	21	126	122		20	150	120		15	10.9303	22.947
15	52	114	8	92	135	31	89	159		2	130	110		16	11.8993	29.1278
16	73	114	10	125	95	32	121	152		7	150	130		18	36.2457	56.0137
18	126	133	12	111	141	38	116	115		32	160	150		22	15.713	25.5217
22	101	153	13	126	109	Mean	113.2	137.8		43	190	180		27	19.3272	21.024
27	73	161	14	68	96	SD	14.3073	18.913		28	210	200		28	45.5265	44.4074
28	126	81	17	126	112	Paired t-test	P = 0.14			4	110	100		42	23.6486	20.4699
42	112	156	19	126	111					5	110	100		43	21.6201	23.6048
43	94	156	20	120	116					45	160	160		45	30.3844	34.0583
45	89	159	25	125	109					42	110	110		46	22.045	39.3909
46	114	143	39	126	179					38	100	100		4	23.5788	20.9005
Mean	98.9167	128.25	Mean	113.917	119.417					39	130	130		7	84.0163	81.9459
SD	23.5003	31.8266	SD	18.9039	23.0551					18	140	140		8	14.5	18.7049
Paired t-test	P = 0.040		Paired t-test	P = 0.51						8	100	100		10	85.9697	85.6585
										17	140	140		12	19.2818	25.5257
										22	100	110		13	73.7262	79.6031
Fig. 4e, comparison of CR amplitude in trials with/without CpxCS										31	80	100		14	32.0262	23.3663
CpxCS (SSS)			CpxCS (SSF)			CpxCS (SSN)				21	140	160		17	64.6724	70.3414
PC No.	No CpxCS trials	CpxCS trials	PC No.	No CpxCS trials	CpxCS trials	PC No.	No CpxCS trials	CpxCS trials		15	40	60		19	87.2471	71.829
2	36.6351	60.064	4	23.5788	20.9005	11	22.0098	23.8012		10	130	150		20	12.9835	18.5879
5	37.8268	42.7787	7	84.0163	81.9459	21	28.0939	27.2563		25	130	150		25	30.8297	32.7342
15	10.9303	22.947	8	14.5	18.7049	31	36.3429	27.2457		12	120	140		39	13.0039	14.3111
16	11.8993	29.1278	10	85.9697	85.6585	32	10.7495	30.526		19	140	170		11	22.0098	23.8012
18	36.2457	56.0137	12	19.2818	25.5257	38	86.2665	65.7372		11	110	140		21	28.0939	27.2563
22	15.713	25.5217	13	73.7262	79.6031	Mean	36.6925	34.9133		16	60	100		31	36.3429	27.2457
27	19.3272	21.024	14	32.0262	23.3663	SD	29.2415	17.3944		13	140	220		32	10.7495	30.526
28	45.5265	44.4074	17	64.6724	70.3414	Paired t-test	P = 0.80			14	70	150		38	86.2665	65.7372
42	23.6486	20.4699	19	87.2471	71.829
43	21.6201	23.6048	20	12.9835	18.5879
45	30.3844	34.0583	25	30.8297	32.7342
46	22.045	39.3909	39	13.0039	14.3111
Mean	25.9835	34.9507	Mean	45.153	45.2924
SD	11.1807	13.6343	SD	31.139	29.3657
Paired t-test	P = 0.0050		Paired t-test	P = 0.94

## Sheet: Fig.5
Fig. 5c, muscimol inhibition of FN on DEC performance													Fig. 5f, photoinhibition of FN on DEC performance										Fig. 5g, photoinhibition of IN on DEC performance
Mouse No.	CR-trial percentage(%)				CR peak amplitude(%)				UR peak amplitude(%)				Mouse No.	CR-trial percentage(%)			CR peak amplitude(%)			UR peak amplitude(%)			Mouse No.	CR-trial percentage(%)			CR peak amplitude(%)			UR peak amplitude(%)
	baseline	muscimol	washout		baseline	muscimol	washout		baseline	muscimol	washout			Control	Opto		Control	Opto		Control	Opto			Control	Opto		Control	Opto		Control	Opto
11486-05	91.3	4.35	95.6		37.4544	0.296244	52.0403		115.533	72.9334	111.79		15095-06	73.3	40		18.658	3.29691		100	79.9106		20881-01	89.74	0		59.3735	0		96.7402	107.946
11486-07	98.6	0	98.1		33.1566	0	59.9235		107.398	43.3144	139.378		16600-01	93.3	53.3		38.3918	3.81577		100	60.3263		20881-02	94.87	18.18		54.8481	1.45612		100.581	97.9415
11496-13	94.23	19.23	98.4		35.1713	2.312	47		115.364	70.5647	110.356		16600-05	82.2	25		16.1496	2.16166		100	66.5186		20881-03	74.36	8.47		26.8092	0.582164		100.832	99.4502
Mean	94.71	7.86	97.3667		35.2608	0.869415	52.9879		112.765	62.2708	120.508		14758-04	69.2	40		15.0398	4.61195		100	52.916		Mean	86.3233	8.88333		47.0103	0.679429		99.3842	101.779
SD	3.67359	10.0841	1.53731		2.15029	1.25807	6.51365		4.64875	16.4594	16.3578		14758-03	97.3	82.1		34.4468	24.9195		100	46.3775		SD	10.6733	9.09705		17.6404	0.732919		2.2932	5.39341
Paired t-test	P (baseline vs muscimol) = 0.0061				P (baseline vs muscimol) = 0.0016				P (baseline vs muscimol) = 0.018				Mean	83.06	48.08		24.5372	7.76116		100	61.2098		Paired t-test	P = 0.0078			P = 0.045			P = 0.64
	P (baseline vs washout) = 0.23				P (baseline vs washout) = 0.061				P (baseline vs washout) = 0.59				SD	12.2038	21.4934		11.0144	9.63296		0	12.9177
													Paired t-test	P = 0.0071			P = 0.022			P = 0.0026
Fig. 5l, FN lesion on CR-trial probability																			Fig. 5n, FN lesion on CR-trial probability (day 11 vs 12-14)
Lesion	Day	1	2	3	4	5	6	7	8	9	10	11	12	13	14	Two-way repeated measures ANOVA (lesion vs sham during day 12-14) P = 0.022			Lesion	Day	11	12	13	14
	13577-05	3	2	3.5	37	44	50.5	60.5	59	72.5	55	80	17.6471	33.333	40					13577-05	80	17.6471	33.333	40
	13577-03	5	7	27	30	52	57	51	68	34	57	40	16.6667	12.5	5.2632					13577-03	40	16.6667	12.5	5.2632
	13577-06	0	0	38	33	46	34	63	67	58	73	95	61.111	47.0588	64.7059					13577-06	95	61.111	47.0588	64.7059
	13577-09	20	26	14	50	59	53	61	60	83	48	85	4.7619	0	0					13577-09	85	4.7619	0	0
	Mean	7	8.75	20.625	37.5	50.25	48.625	58.875	63.5	61.875	58.25	75	25.0467	23.2229	27.4923					Mean	75	25.0467	23.2229	27.4923
	s.e.m.	4.45346	5.93542	7.526	4.40643	3.37577	5.05542	2.67998	2.32737	10.6113	5.28165	12.0761	12.373	10.5065	15.2514					s.e.m.	12.0761	12.373	10.5065	15.2514
																				Repeated measures ANOVA		P (11 vs 12) = 0.031	P (11 vs 13) = 0.023	P (11 vs 14) = 0.033
Sham	15316-06	1.5	1.5	7.5	15	37.5	53.5	42	52	50	52.5	60	85	72.222	84.2105
	19986-06	2	3	3.5	4.5	14.5	16	39	55.5	57.5	72	75	65	33.333	60.7143
	10734-01	20	49	72	85	75	68	76	79	90	85	80	95	95	78.5714				Sham	15316-06	60	85	72.222	84.2105
	19074-05	1	14	16	27	50	18	23	58	56	54	65	25	53.333	48.2759					19986-06	75	65	33.333	60.7143
	19376-04	12	52	60	96	98	99	98	97	95	97	85	100	84.6154	73.6842					10734-01	80	95	95	78.5714
	Mean	7.3	23.9	31.8	45.5	55	50.9	55.6	68.3	69.7	72.1	73	74	67.7007	69.0913					19074-05	65	25	53.333	48.2759
	s.e.m.	3.77359	11.082	14.2343	18.7936	14.5267	15.6735	13.6697	8.58429	9.4255	8.65506	4.63681	13.6382	11.0439	6.49235					19376-04	85	100	84.6154	73.6842
																				Mean	73	74	67.7007	69.0913
																				s.e.m.	4.63681	13.6382	11.0439	6.49235
																				Repeated measures ANOVA		P (11 vs 12) = 0.94	P (11 vs 13) = 0.63	P (11 vs 14) = 0.63
Fig. 5m, FN lesion on CR amplitude
Lesion	Day	1	2	3	4	5	6	7	8	9	10	11	12	13	14	Two-way repeated measures ANOVA (lesion vs sham during day 12-14) P = 0.045
	13577-05	1.143	0.1625	0.2456	10.999	16.0109	33.0671	42.2378	21.1197	37.7921	29.686	34.2271	2.9366	3.055	10.4807
	13577-03	44	13	16	27	34	42	43	62	47	53	20.2331	2.806	2.0779	0.2791				Fig. 5o, FN lesion on CR amplitude (day 11 vs 12-14)
	13577-06	0	0	26	32	28	24	37	66	55.1	55	72.2431	36.4048	11.5706	26.2149				Lesion	Day	11	12	13	14
	13577-09	14	15	17	24	20	28	33	41	67	59	40.2009	0.3815	0	0					13577-05	34.2271	2.9366	3.055	10.4807
	Mean	14.7858	7.04063	14.8114	23.4997	24.5027	31.7668	38.8094	47.5299	51.723	49.1715	41.7261	10.6322	4.17588	9.24367					13577-03	20.2331	2.806	2.0779	0.2791
	s.e.m.	10.2422	4.03882	5.35062	4.48168	4.02921	3.88288	2.35121	10.3709	6.19924	6.61383	10.9992	8.61092	2.54587	6.1601					13577-06	72.2431	36.4048	11.5706	26.2149
																				13577-09	40.2009	0.3815	0	0
Sham	15316-06	0.0949	0.1045	1.5598	6.4673	16.5243	34.9713	16.3866	23.5272	31.21	35.7697	30.2384	35.8496	34.4974	48.5062					Mean	41.7261	10.6322	4.17588	9.24367
	19986-06	0.1696	1.4057	0.6864	0.4965	2.0391	2.2238	11.5644	16	10.1332	15.6579	27.1075	22.0179	7.0687	13.2422					s.e.m.	10.9992	8.61092	2.54587	6.1601
	10734-01	22	28	55	73	57	60	64	78	73	81	61.631	77.1966	74.6991	60.7925					Repeated measures ANOVA		P (11 vs 12) = 0.0078	P (11 vs 13) = 0.025	P (11 vs 14) = 0.014
	19074-05	12	16	20	18	54	19	16	46	59.36	52	32.5876	17.6759	22.5704	19.0958
	19376-04	16	26	44	86	98	87	99	91	74	76	49.84	46.2082	58.9924	53.125
	Mean	10.0529	14.302	24.2492	36.7928	45.5127	40.639	41.3902	50.9054	49.5406	52.0855	40.2809	39.7896	39.5656	38.9523				Sham	15316-06	30.2384	35.8496	34.4974	48.5062
	s.e.m.	4.35163	5.89595	11.0086	17.78	16.8659	15.0005	17.3054	14.7202	12.5179	12.2498	6.63619	10.6322	12.2113	9.55099					19986-06	27.1075	22.0179	7.0687	13.2422
																				10734-01	61.631	77.1966	74.6991	60.7925
																				19074-05	32.5876	17.6759	22.5704	19.0958
																				19376-04	49.84	46.2082	58.9924	53.125
																				Mean	40.2809	39.7896	39.5656	38.9523
																				s.e.m.	6.63619	10.6322	12.2113	9.55099
																				Repeated measures ANOVA		P (11 vs 12) = 0.93	P (11 vs 13) = 0.92	P (11 vs 14) = 0.84

## Sheet: Fig.6
Fig. 6e (upper), effect of chemogenetic FN inhibition on CR amplitude																Fig. 6f (upper), CR amplitude comparison on day 11
DREADD	Day	1	2	3	4	5	6	7	8	9	10	11	Maximum likelihood estimation (DREADD vs control) P = 0.00025
	19992-07	1	1	2	3	8	22	18	15	11	15	19					Control	DREADD
	19992-06	0	2	1	3	3	12	14	11	8	9	13					25	19
	16960-11	0	3	2	5	13	14	10	19	29	19	13					66	13
	13798-07	0	0	3	15	0	6	19	15	27	23	27					50	13
	14072-02	0	1	1	1	1	0	0	0	1	1	11					74	27
	14072-03	0	0	0	2	14	8	21	22	40	12	29					78	11
	20327-03	0	0	13	23	15	11	14	13	0	14	18					48	29
	20331-03	0	0	0	0	14	10	26	12	35	17	57						18
	Mean	0.125	0.875	2.75	6.5	8.5	10.375	15.25	13.375	18.875	13.75	23.375						57
	s.e.m.	0.125	0.398098	1.5089	2.87849	2.24404	2.25149	2.78228	2.30634	5.55954	2.36605	5.33164				mean	56.8333	23.375
																s.e.m.	8.09286	5.33164
Control	22203-06	0	0	1	19	24	22	26	14	28	32	25				Two sample t-test	P = 0.0037
	21400-06	0	6	44	13	13	7	20	19	14	23	66
	22213-07	0	0	23	35	33	57	56	56	42	94	50
	10178-02	0	0	1	5	40	26	48	42	0	63	74
	10470-04	1	2	27	10	10	33	0	86	64	32	78
	10470-07	0	6	1	22	29	28	0	33	87	31	48
	Mean	0.166667	2.33333	16.1667	17.3333	24.8333	28.8333	25	41.6667	39.1667	45.8333	56.8333
	s.e.m.	0.166667	1.20185	7.36848	4.32563	4.74283	6.69037	9.60208	10.8403	13.1717	11.1637	8.09286
Fig. 6e (lower), effect of chemogenetic FN inhibition on CR probability																Fig. 6f (lower), CR probability comparison on day 11
DREADD	Day	1	2	3	4	5	6	7	8	9	10	11	Maximum likelihood estimation (DREADD vs control) P = 0.0096
	19992-07	3	5	10	20	49	85	75	65	51	80	73					Control	DREADD
	19992-06	0	16	11	13	19	54	67	62	44	50	66					71	73
	16960-11	13	25	17	26	46	45	43	53	74	61	58					94	66
	13798-07	2	4	23	77	80	43	78	69	63	86	84					98	58
	14072-02	1	1	1	1	1	N/A	N/A	0	3	7	58					79	84
	14072-03	5	6	5	9	63	50	79	58	75	52	92					93	58
	20327-03	0	0	2	10	3	2	5	2	0	9	20					98	92
	20331-03	0	7	26	12	49	30	50	40	68	2	38						20
	Mean	3	8	11.875	21	38.75	44.1429	56.7143	43.625	47.25	43.375	61.125						38
	s.e.m.	1.55839	2.9761	3.31898	8.42191	10.0405	9.89577	11.2693	9.80331	10.6733	11.8049	8.33118				mean	88.8333	61.125
																s.e.m.	4.57104	8.33118
Control	22203-06	3	6	9	80	95	84	92	79	81	83	71				Two sample t-test	P = 0.0214
	21400-06	14	35	71	40	50	32	76	73	58	65	94
	22213-07	2	8	73	85	95	95	99	99	92	96	98
	10178-02	3	9	55	30	41	83	93	84	85	62	79
	10470-04	0	11	12	38	83	77	87	87	97	82	93
	10470-07	5	34	23	71	82	70	94	84	87	75	98
	Mean	4.5	17.1667	40.5	57.3333	74.3333	73.5	90.1667	84.3333	83.3333	77.1667	88.8333
	s.e.m.	2.01246	5.52218	11.9826	9.81043	9.47159	8.96196	3.23951	3.5559	5.55378	5.14728	4.57104
Fig. 6h (upper), effect of FN photoinhibition on CR amplitude																Fig. 6i (upper), CR amplitude comparison on day 11
Opto	Day	1	2	3	4	5	6	7	8	9	10	11	Maximum likelihood estimation (opto vs control) P = 2.72E-103
	11718-04	0	0	0	0	0	0	9.19	11.57	8.51	11.45	4.74					Control	Opto
	11718-05	0	0	0	0	4.83	6.09	1	0	0	0	3.82					18.92	4.74
	13898-01	0	0	0	0	0	10.3	15.73	16.32	20.73	8.99	5.99					69	3.82
	15305-05	0	0	0	0	0	0	6	9	3	25	0					47	5.99
	Mean	0	0	0	0	1.2075	4.0975	7.98	9.2225	8.06	11.36	3.6375					52	0
	s.e.m.	0	0	0	0	1.2075	2.51694	3.08447	3.4277	4.57619	5.16982	1.29146					42
																mean	45.784	3.6375
Control	14367-04	0	0	0	0	0	9.99	11.77	4.97	9.74	21.11	18.92				s.e.m.	8.10892	1.29146
	15305-03	0	11	12	32	21	24	51	41	41	71	69				Two sample t-test	P = 0.0026
	20327-07	0	0	16	15	31	29	23	57	68	32	47
	20755-04	0	0	14	13	24	34	34	N/A	N/A	46	52
	20755-02	0	0	12	23	33	16	29	60	66	44	42
	Mean	0	2.2	10.8	16.6	21.8	22.598	29.754	40.7425	46.185	42.822	45.784
	s.e.m.	0	2.2	2.8	5.33479	5.87707	4.33274	6.477	14.2365	15.6726	8.34869	8.10892
Fig. 6h (lower), effect of FN photoinhibition on CR probability																Fig. 6i (lower), CR probability comparison on day 11
Opto	Day	1	2	3	4	5	6	7	8	9	10	11	Maximum likelihood estimation (opto vs control) P = 0.0E0
	11718-04	0	0	0	0	0	0	1.5	7.5	10.7	7.6	1.06					Control	Opto
	11718-05	0	0	0	0	1.82	5.21	4.64	0	0	0	0.5					45.74	1.06
	13898-01	0	0	0	0	0	1.08	2.08	2.17	10.72	20.71	30.81					70	0.5
	15305-05	0	0	0	0	0	0	1.5	0.5	2	1.5	0					63	30.81
	Mean	0	0	0	0	0.455	1.5725	2.43	2.5425	5.855	7.4525	8.0925					95	0
	s.e.m.	0	0	0	0	0.455	1.23893	0.749244	1.71638	2.83261	4.71483	7.57559					60
																mean	66.748	8.0925
Control	14367-04	0	0	0	5.7	16	20.74	27.69	30.22	13.02	40.53	45.74				s.e.m.	8.09219	7.57559
	15305-03	0	3	7	29	36.07	30	44	45	55	57	70				Two sample t-test	P = 0.0013
	20327-07	0	0	2	10	19	27	50	80	94	61	63
	20755-04	0	0	9	6	27	47	37	91	94	90	95
	20755-02	N/A	0	1	37	51	N/A	39	79	90	70	60
	Mean	0	0.6	3.8	17.54	29.814	31.185	39.538	65.044	69.204	63.706	66.748
	s.e.m.	0	0.6	1.772	6.48164	6.33905	8.50049	3.71799	11.6332	15.8439	8.1253	8.09219

## Sheet: Fig.7
Fig. 7f (upper), CR modulation					Fig. 7f (lower), UR modulation
	Control	IN-opto	FN-opto			Control	IN-opto	FN-opto
	100	-35.6273	-187.207			100	1.61105	-21.4329
	100	18.306	52.7631			100	48.9536	45.4287
	100	3.24038	87.2232			100	48.9503	43.6711
	100	-50.3668	-165.568			100	-3.93902	-6.91433
	100	61.3619	37.0671			100	88.3614	27.8594
	100	10.7115	85.8515			100	-241.358	11.3533
	100	-121.044	-35.3775			100	77.7387	16.1719
	100	88.8756	52.4924			100	104.013	49.0453
	100	118.233	93.961			100	129.975	100.614
	100	47.4899	4.28671			100	8.50421	-0.00149105
	100	6.70241	53.7078			100	67.4573	48.7483
	100	60.5785	69.0828			100	232.042	203.582
	100	43.6138	57.8897			100	167.806	129.264
	100	-39.1719	-117.904			100	31.7524	-97.2212
	100	-208.55	-230.252			100	-143.338	-175.846
	100	-3.0852	-24.8457			100	-18.167	-27.8865
	100	171.752	84.557			100	192.69	128.926
	100	-86.7589	-186.784			100	-21.3876	-43.0423
	100	41.6705	6.02486			100	158.507	128.796
Mean	100	6.73324	-13.8437		Mean	100	48.9564	29.5324
s.e.m.	0	19.8953	24.8637		s.e.m.	0	25.9504	20.1128
Paired t-test	P (control vs IN-opto) = 0.00018				Paired t-test	P (control vs IN-opto) = 0.064
	P (control vs FN-opto) = 0.00023					P (control vs FN-opto) = 0.0025

## Sheet: Fig.8
Fig. 8d, GFP density faction (%)
	RN	MdV
	0.0333333	24.1
	0.9	8.2
	0	26.5
	2.8	21.85
Mean	0.933333	20.1625
s.e.m.	0.656167	4.09895
Paired t-test	0.0204258

## Sheet: Fig.9
Fig. 9e , CR performance							Fig. 9f , UR performance
CR-trial percentage				CR ampitude			UR peak time				UR ampitude
Mouse No.	Control	Opto		Control	Opto		Mouse No.	Control	Opto		Control	Opto
17615-04	58.3	13.3		18.7776	3.1358		17615-04	314.088	333.467		101.87	95.7635
17615-05	100	53.3		55.8112	17.6437		17615-05	318.152	332.895		102.54	92.1159
16832-03	100	93.3		50.284	47.8843		16832-03	326.311	324.4		103.45	89.6623
16832-04	75	0		41.1653	0		16832-04	317.844	323.933		102.18	93.4676
16832-05	100	33.3		44.3587	14.9399		16832-05	322.733	322.133		100.15	99.56
16832-06	83.3	33.3		48.8582	19.0035		16832-06	308.378	325.6		101.93	95.17
Mean	86.1	37.75		43.2092	17.1012		Mean	317.918	327.071		102.02	94.2899
SD	17.2251	32.8331		12.986	16.9922		SD	6.31466	4.86507		1.08337	3.39226
Paired t-test	P = 0.0041			P = 0.0072			Paired t-test	P = 0.060			P = 0.0081

## Sheet: Fig.S1
Fig. S1d, CS, US modulation correlation					Fig. S1e, US modulation
	CS facilitation	US facilitation				US facilitation (left)				US suppression (right)
	48.3216	24.9024				CS modulated	CS non-modulated			CS modulated	CS non-modulated
	17.8918	31.7614
	31.209	35.895				90.7131	53.2258			63.2353	68.7322
	30.4841	56.9592				219.19	118.121			72.4366	83.4437
	47.2254	75.5379				108.012	44.8639			44.3826	7.4788
	87.1658	87.1658				202.083	41.0356			38.8112	42.0849
	57.9721	87.3622				280.952	60.804			84.2271	45.5446
	60.3618	89.1447				195.99	75.4386			100	67.2775
	55.6992	102.703				108	41.3882			100	100
	92.604	108.012				361.783	81.4223			47.2097	38.7755
	108.748	108.748				126.131	81.8182			69.0934	49.9444
	63.0182	109.595				129.241	42.8571			70.1789	51.0604
	173.109	110.084				639.437	94.0492			62.3588	60.3175
	51.1628	115.116				126.994	118.023			59.6232	29.1115
	128.758	117.865				262.319	84.4262			82.3944	58.0224
	56.5074	122.405				229.381	99.3534			91.9614	78.8434
	60.804	123.618				219.574	73.7242			41.0995	64.6643
	41.1043	126.994				102.847	64.0625			49.7126	54.1635
	133.246	143.101				330.162	309.556			70.9302	46.1439
	125.455	143.636				116.469	91.0828			73.0313	32.9205
	131.362	144.216				262.745	67.0951			42.2442	65.6863
	152.226	147.28				84.6154	21.6288			33.7261	57.8821
	96.0784	154.176				164.728	131.66				29.8597
	140.964	157.028				138.284	21.2553				39.2097
	75.507	184.711				118.522	40.1602				28.7169
	119.561	189.421				37.4346	66.6667				35.1585
	80.1471	197.794				24.9024	83.2208				23.7805
	59.787	219.574				147.28	84.513				12.9972
	97.9045	220.14				87.3622	84.3722				28.401
	150.329	229.381				184.711	37.6869				54.1284
	227.103	242.679				89.1447	33.2346		Mean	64.8328	48.3696
	254.659	254.659				168.817	69.77		SD	20.2801	21.2854
	85.1852	262.319				242.679	159.865		Two-sample t-test	P = 0.0098
	196.61	263.701				640.181
	176.074	298.773				35.895
	261.607	301.786				109.595
	234.395	361.783				56.9592
	260.825	879.381				123.618
	26.9841	66.6667				220.14
	43.9791	37.4346				122.405
	16.252	67.4029				144.216
	46.1988	85.1852				66.6667
	40.8451	62.8521				142.718
	172	108				75.5379
	67.9104	90.7131				298.773
	114.777	140.55				197.794
	36.9113	80.7229				144.845
	98.6755	129.241				183.565
	101.89	144.845				140.55
	27.2334	105.739				105.739
	126.537	142.718				67.4029
	38.4615	84.6154				263.701
	74.6217	196.857				115.116
	71.7836	53.5088				154.176
	94.1458	168.817				254.659
	127.442	164.728				301.786
	142.256	138.284				108.748
	81.4131	195.99				157.028
	287.324	639.437				189.421
	44.3124	116.469				478.035
	97.9167	202.083				102.703
	42.3488	102.847				143.636
	80.3119	55.9454				53.5088
	113.568	126.131				55.9454
	75.1867	95.2901				53.6952
	148.843	183.565				110.084
	60.2354	53.6952				115.827
	108.117	118.522				210.586
	50.3268	262.745				205.085
	119.93	219.19				87.1658
	94.7079	192.062				110.084
	129.317	115.827				117.865
	106.349	280.952				277.604
	41.7004	330.162				80.7229
	110.084	110.084				62.8521
	640.181	640.181				196.857
	223.71	210.586				143.101
	217.919	478.035				879.381
	284.181	205.085				31.7614
	121.354	277.604				95.2901
Linear regression	y = 1.1x + 49.4					192.062
						85.1852
P = 1.36e-13						116.178
						40.5622
						192.369
					Mean	171.806	79.8833
					SD	136.455	53.3248
					Two-sample t-test	P = 0.00041

## Sheet: Fig.S2
Fig. S2b, FN facilitation					Fig. S2d, FN suppression					Fig. S2F, IN facilitation					Fig. S2h, IN suppression
	CR trials	Non-CR trials	SB			CR trials	Non-CR trials	SB			CR trials	Non-CR trials	SB			CR trials	Non-CR trials	SB
	18.4764	10.4225	-28.3531			-28.0755	-9.52762	-52.2177			108.987	N/A	39.3419			-17.3945	11.1415	-2.72071
	26.169	5.62867	3.24349			-47.4045	9.1647	-25.154			15.2808	N/A	0.181773			-9.32636	N/A	9.59156
	32.6141	28.7826	25.3985			-16.2547	-12.3577	-9.38115			15.4202	2.19125	-7.05414			-20.5738	-7.32854	-7.01769
	42.558	9.5529	20.1396			-5.85806	-12.5237	-3.5564			10.7383	37.6694	-4.18196			-9.74251	19.4518	3.55526
	69.6163	49.6268	6.85759			-37.8522	-31.1941	-3.56904			46.9876	7.10427	20.3798			-13.558	N/A	12.7789
	29.5479	12.8361	-4.46818			-28.257	-36.4857	-1.12567			115.725	7.63091	25.8316			-38.3026	39.6709	-39.6102
	45.0937	18.0219	42.6365			-13.6523	20.8216	-12.1638			13.5569	23.5065	11.7573			-45.6076	-32.3747	-13
	187.749	48.7988	79.0899			-26.6226	0.0524692	-13.1325			1.26105	N/A	21.5437			-9.18326	8.65565	-13.6189
	48.3759	39.6721	6.01406			-13.1217	-3.54667	22.1687			170.636	161.082	-10.1486			-5.64451	-4.56013	-6.9735
	62.1657	28.6535	16.3161			-12.9027	-28.0833	13.0283			17.343	-27.9269	6.30187			-3.81209	0.911969	0.723891
	34.3999	28.3515	2.0595			-15.575	-14.3462	-35.3055			25.0109	2.71113	17.5037			-17.0842	-12.4968	-6.50912
	114.406	-4.58541	105.965			-38.5711	-53.0744	-34.2621			119.342	21.3089	104.582			-8.91319	-4.82588	9.6538
	12.9141	29.6547	14.8974			-36.278	-23.2924	12.452			23.8636	9.13892	30.6164			-22.3838	N/A	-41.2578
	52.8605	26.5683	8.44013			-10.8524	-5.67313	-9.4818			24.8293	14.804	38.0705			-7.05134	2.95515	9.57762
	39.5351	-22.1009	20.5514			-40.8709	17.0182	-23.3091			12.9041	12.2856	98.748		Mean	-16.327	1.92736	-6.05906
	40.2743	18.3768	8.28977			-11.5248	-2.05918	52.6349			138.492	N/A	39.4833		s.e.m.	3.13984	3.91476	4.08994
	30.2397	11.81	4.91723		Mean	-23.9796	-11.5692	-7.64844			83.2569	-22.6858	12.4672		Paired t-test	P (CR vs SB) = 0.013
	31.9493	22.5471	12.0896		s.e.m.	3.26988	4.90457	6.29112			10.8765	0.855141	5.29094			P (CR vs non-CR) = 0.018
	19.9623	18.2479	2.83742		Paired t-test	P (CR vs SB) = 0.013					22.7962	1.76923	21.7269			P (non-CR vs SB) = 0.35
	28.667	13.6092	-0.939612			P (CR vs non-CR) = 0.040					7.99744	-3.44549	-40.4052		N/A: trial number is less than 20
	12.7344	12.2499	1.31999			P (non-CR vs SB) = 0.63					12.3211	-4.23785	-18.4088
	53.9034	26.5049	21.4289								58.683	N/A	38.4037
	77.8652	2.37881	43.7243								6.62759	10.2105	16.7822
	75.121	65.8394	8.87763								9.91344	-7.99112	-14.679
	17.8964	12.824	1.92713								24.9145	5.96239	-17.462
	29.4676	-4.97241	4.22941								20.4008	5.51352	29.8256
	87.9587	59.217	12.7942								18.2396	9.1758	28.1858
	36.9135	12.3486	14.0163								42.8131	14.0648	37.5614
	21.8581	-12.3075	33.069								1.10112	-4.5483	4.90685
	32.1777	2.30522	18.8229								11.4553	-5.79599	9.88652
	68.4244	67.3557	20.9062								5.93303	-1.03715	-0.0143432
	133.888	190.584	5.34906								16.5723	-5.44123	11.8833
	405.087	440.45	76.1218								21.0314	15.1193	1.9472
	7.77759	4.84823	1.0879								70.5165	55.9014	-22.5987
	17.3027	18.2398	8.2885								7.97452	-13.6653	4.60782
	30.284	34.3363	36.4437							Mean	37.5372	10.7077	15.5104
	15.7813	14.2711	27.3842							s.e.m.	3.605	3.21115	4.17187
	34.7021	11.3976	21.9922							Paired t-test	P (CR vs SB) = 0.0066
	48.189	-18.9731	6.75109								P (CR vs non-CR) = 0.00043
	23.4722	-6.96248	11.9101								P (non-CR vs SB) = 0.74
	48.3337	-20.9392	3.80585							N/A: trial number is less than 20
	12.101	10.489	12.3005
	9.95958	-3.69596	-7.46832
	23.7089	21.3111	19.0988
	17.9395	7.51071	2.38169
	86.2037	9.595	57.5191
	27.5018	14.6538	16.6056
	39.4915	21.5326	19.3826
	71.0806	2.39874	17.1868
	96.0972	26.9818	21.9393
	55.5036	11.0764	30.876
	6.70532	-7.56174	6.7239
	6.35448	2.91568	8.76749
	140.095	-6.49412	19.8635
	19.6557	4.0476	-19.9836
	53.1945	13.1431	-14.3066
	150	8.53392	39.4666
	142.278	-10.2856	42.3224
	56.7339	1.56073	17.3899
	75.0706	8.06021	18.9786
	57.9536	-2.79735	14.6308
	88.7889	73.292	50.5677
	25.7313	1.28033	-0.746822
	47.2733	32.4262	6.4556
	38.311	21.564	-1.94361
	47.424	31.4764	2.98434
	37.0121	33.1404	-0.861568
	60.097	84.1985	-8.35868
	99.4382	87.1128	-3.64772
	160.609	296.089	15.7135
	197.62	370.138	20.5382
	22.2057	0.551895	8.29215
	93.9892	81.1985	32.8378
	50.191	54.8325	14.5968
	59.1471	-30.535	18.3383
	20.3396	-11.3972	16.9206
	9.52991	-1.2933	8.40563
	9.52961	6.75552	0.134349
	20.2979	3.63607	-10.3952
	50.2701	6.11913	36.3041
	90.0843	-36.638	48.2999
	6.93886	2.63165	11.659
	28.6756	17.0363	2.89029
	42.2757	14.2702	36.6077
	66.8529	6.46689	68.9642
	13.6524	21.3226	12.3793
Mean	55.5887	30.2805	16.7075
s.e.m.	6.04139	7.80531	2.31149
Paired t-test	P (CR vs SB) = 4.39e-11
	P (CR vs non-CR) = 4.41e-06
	P (non-CR vs SB) = 0.084
SB is short for spontaneous blink

[truncated: 8 more sheets: Fig.S3, Fig.S5, Fig.S6, Fig.S7, Fig.S8, Fig.S9, Fig. S10, Fig. S11]
